# Supplementary material for: Prediagnostic Plasma Nutrimetabolomics and Prostate Cancer Risk: A Nested Case–Control Analysis Within the EPIC Study
Source: Cancers (Basel). 2024 Dec 8;16(23):4116. doi: 10.3390/cancers16234116 (PMC11639937; doi:10.3390/cancers16234116)
Supplement: Supplementary file 1 [file cancers-16-04116-s001.zip]

Archive with 2 entries (2 files):
- Supplementary Figure S1.pdf
- Supplementary Tables S1–S3.xlsx
