# Supplementary material for: Prediagnostic Plasma Nutrimetabolomics and Prostate Cancer Risk: A Nested Case–Control Analysis Within the EPIC Study
Source: Cancers (Basel). 2024 Dec 8;16(23):4116. doi: 10.3390/cancers16234116 (PMC11639937; doi:10.3390/cancers16234116)
Supplement: Supplementary file 1 [file cancers-16-04116-s001.zip › Supplementary Tables S1–S3.xlsx]

## Sheet: Table S1
Supplementary Table S1. Distribution of metabolite concentrations by PCa cases and controls.
				All (N = 1,702)			PCa cases (n = 851)			PCa controls (n = 851)
Metabolites	HMDB ID	Class	Potential source	Mean (ng/mL)	SD	Missings (n)	Mean (ng/mL)	SD	Missings (n)	Mean (ng/mL)	SD	Missings (n)
4-methoxybenzoic acid-3-sulfate	No ID	Phenolic acids	Diet-microbiota	23.6	31.12	1028	22.99	32.62	518	24.2	29.61	510
(R/S)-2-hydroxy-3-(4'-hydroxyphenyl)propanoic acid	HMDB0000755	Amino acids & derivatives	Endogenous	232.21	100.28	0	228.43	96.45	0	235.99	103.89	0
[4-(2-hydroxyethyl)-2-methoxyphenyl] hydrogen sulfate	HMDB0240528	Phenolic acids	Diet-microbiota	21.89	16.68	1393	22.65	20.98	702	21.18	11.31	691
1,3,7-trimethyluric acid	HMDB0002123	Xanthine alkaloids	Diet	0.23	0.16	1104	0.23	0.14	550	0.23	0.19	554
1,3-dimethyluric acid	HMDB0001857	Xanthine alkaloids	Diet	1.5	7.62	329	1.53	9.68	172	1.46	4.84	157
1,7-dimethyluric acid	HMDB0011103	Xanthine alkaloids	Diet	9.54	7.88	63	9.74	8.14	33	9.35	7.61	30
1-methyluric acid	HMDB0003099	Xanthine alkaloids	Diet	11.62	10.79	28	11.64	11.65	15	11.59	9.87	13
1-methylxanthine	HMDB0010738	Xanthine alkaloids	Diet	8.9	8.86	19	8.81	8.27	10	8.99	9.41	9
2-(3,5-dihydroxyphenyl)ethanol sulfate	HMDB0240693	Phenylethanoids	Diet	34.04	91.48	159	31.75	60.99	82	36.33	113.96	77
2-(4-hydroxy-3-sulooxyphenyl)acetic acid	HMDB0125151	Phenolic acids	Diet-microbiota	285.42	589.86	896	274.13	622.95	459	296.12	557.25	437
2,4-dihydroxybenzophenone sulfate	No ID	Benzophenones	Household chemicals	0.91	0.96	953	0.96	1.21	491	0.87	0.63	462
2,6-dihydroxybenzoic acid	HMDB0013676	Phenolic acids	Diet-microbiota	25.92	25.17	128	25.45	25.64	61	26.39	24.69	67
2-[3-(sulfooxy)phenyl]acetic acid	HMDB0125163	Phenolic acids	Diet-microbiota	17.02	18.92	1427	15.96	18.9	710	18.14	18.96	717
2-amino-3H-phenoxazin-3-one	HMDB0030483	Benzoxazinoids & derivatives	Diet	7.77	5.89	334	7.71	5.48	166	7.82	6.27	168
2-hydroxy-3-(phenyl)propanoic acid	HMDB0000779	Phenolic acids	Diet-microbiota	39.71	21.87	1	38.93	19.59	1	40.5	23.91	0
2-hydroxy-4-methoxybenzophenone glucuronide	HMDB0015497	Benzophenones	Household chemicals	58.22	41.77	1387	54.8	33.87	695	61.57	48.16	692
2-hydroxy-4-methoxybenzophenone sulfate	HMDB0240721	Benzophenones	Household chemicals	226.06	865.15	621	235.95	906.64	311	216.19	822.36	310
2-hydroxybenzoic acid	HMDB0001895	Phenolic acids	Diet-microbiota	512.29	2833.52	881	599.98	2969.3	437	423.1	2689.11	444
2-hydroxybenzoic acid glucuronide	HMDB0010313	Phenolic acids	Diet-microbiota/Medication	76.68	122.89	1497	84.43	139.69	746	68.54	102.41	751
2-hydroxybenzoic acid sulfate	No ID	Phenolic acids	Diet-microbiota/Medication	12.14	6.66	1423	12.49	5.79	713	11.8	7.42	710
2-hydroxyglutaric acid	HMDB0000694	Organic acids	Endogenous	2563.2	664.69	0	2549.32	681.85	0	2577.08	647.17	0
2ʹ-hydroxyhippuric acid	HMDB0000840	Phenolic acids	Diet-microbiota	170.81	391.95	1438	181.98	405.91	708	157.62	376.03	730
2-hydroxy-N-(2-hydroxyphenyl)acetamide sulfate	HMDB0240380	Benzoxazinoids & derivatives	Diet	4.58	5.96	1232	4.49	5.06	618	4.67	6.73	614
3-(2-hydroxyphenyl)propionic acid	HMDB0033752	Phenolic acids	Diet-microbiota	5.4	3.74	1436	5.95	4.41	713	4.8	2.74	723
3-(3',4'-dihydroxyphenyl)propanoic acid	HMDB0000423	Phenolic acids	Diet-microbiota	544.4	475.6	1271	537.28	460.74	630	551.9	491.75	641
3-(3,5-dihydroxyphenyl)pentanoic acid sulfate	No ID	Phenolic acids	Diet-microbiota	9.82	5.18	1527	9.2	4.38	761	10.48	5.87	766
3-(3',5'-dihydroxyphenyl)propanoic acid	HMDB0125533	Phenolic acids	Diet-microbiota	49.22	41.2	1273	45.71	31.83	632	52.87	48.92	641
3-(3'-hydroxy-4'-methoxyphenyl)propanoic acid	HMDB0131138	Phenolic acids	Diet-microbiota	126.48	122.98	1122	121.68	114.43	553	131.56	131.43	569
3-(3'-hydroxyphenyl)propanoic acid	HMDB0000375	Phenolic acids	Diet-microbiota	59.11	72.14	756	56.11	68.21	382	62.05	75.76	374
3-(3'-methoxyphenyl)propanoic acid-4'-glucuronide	HMDB0041723	Phenolic acids	Diet-microbiota	57.31	94.52	1289	57.81	107.96	667	56.91	82.38	622
3-(3'-methoxyphenyl)propanoic acid-4'-sulfate	HMDB0041724	Phenolic acids	Diet-microbiota	13.26	18.95	949	11.46	13.81	490	14.92	22.57	459
3-(4'-hydroxy-3'-methoxyphenyl)propanoic acid	HMDB0062121	Phenolic acids	Diet-microbiota	46.35	100.26	1011	39.92	60.37	514	52.46	126.89	497
3-(4'-methoxyphenyl)propanoic acid-3'-glucuronide	HMDB0240497	Phenolic acids	Diet-microbiota	54.85	66.98	1337	54.53	62.91	663	55.2	71.21	674
3-(4'-methoxyphenyl)propanoic acid-3'-sulfate	HMDB0131144	Phenolic acids	Diet-microbiota	14.12	21.06	1145	13.84	19.53	580	14.39	22.45	565
3,4,5-trihydroxybenzoic acid	HMDB0005807	Phenolic acids	Diet-microbiota	21.3	41.46	1502	20.95	49.77	753	21.63	31.74	749
3,4-dihydroxy-5-(sulfooxy)benzoic acid	HMDB0240519	Phenolic acids	Diet-microbiota	34.89	24.33	1140	33.51	21.81	560	36.38	26.74	580
3,4-dihydroxybenzoic acid	HMDB0001856	Phenolic acids	Diet-microbiota	49.51	35.58	1107	48.61	37.79	532	50.55	32.89	575
3,5-dihydroxy-4-(sulfooxy)benzoic acid	HMDB0126639	Phenolic acids	Diet-microbiota	8.5	12.74	1135	8.17	11.18	592	8.78	13.94	543
3,5-dihydroxy-4-methoxybenzoic acid/3,4-dihydroxy-5-methoxybenzoic acid	HMDB0013198/No ID	Phenolic acids	Diet-microbiota	11.47	7.32	1484	12.18	8.13	738	10.7	6.28	746
3,5-dimethoxybenzoic acid-4-sulfate	HMDB0131461	Phenolic acids	Diet-microbiota	10.36	8.57	1258	10.82	8.37	626	9.89	8.77	632
3-[4-(sulfooxy)phenyl]propanoic acid	HMDB0125171	Phenolic acids	Diet-microbiota	17.5	16.85	978	16.62	16.5	488	18.38	17.16	490
3’-methoxycinnamic acid-4’-sulfate	HMDB0029200	Phenolic acids	Diet-microbiota	13.71	10.01	857	13.13	8.89	430	14.29	10.98	427
3-carboxy-4-methyl-5-propyl-2-furanpropionic acid	HMDB0061112	Furan derivatives	Diet	223.59	202.21	0	223.99	193.29	0	223.19	210.85	0
3-hydroxy-3-(3'-hydroxyphenyl)propanoic acid	HMDB0002643	Phenolic acids	Diet-microbiota	53.25	60.46	585	50.59	60.03	293	55.9	60.83	292
3-hydroxy-4-methoxybenzoic acid	HMDB0060003	Phenolic acids	Diet-microbiota	17.59	23.94	1172	17.09	28.86	588	18.09	17.84	584
3-hydroxy-4-methoxybenzoic acid-5-sulfate	HMDB0240463	Phenolic acids	Diet-microbiota	23.74	26.47	1100	24.79	27.73	546	22.66	25.11	554
3-hydroxybenzaldehyde	No ID	Hydroxybenzaldehydes	Diet-microbiota	11.65	5.21	5	11.54	5.31	2	11.77	5.1	3
3-hydroxybenzoic acid	HMDB0002466	Phenolic acids	Diet-microbiota	20.89	11.16	1503	21.82	11.9	756	20.05	10.44	747
3-hydroxybutyric acid	HMDB0000357	Organic acids	Endogenous	7126.11	7938.08	0	7119.76	7742.14	0	7132.45	8133.84	0
3-hydroxyhippuric acid	HMDB0006116	Phenolic acids	Diet-microbiota	124.81	158.02	101	118.05	145.52	53	131.53	169.36	48
3-hydroxymethylglutaric acid	HMDB0000355	Organic acids	Endogenous	59.74	26.88	14	59.44	25.12	9	60.03	28.53	5
3-methoxybenzoic acid-4-glucuronide	HMDB0060024	Phenolic acids	Diet-microbiota	14.08	19.75	1397	13.8	24.73	695	14.38	12.67	702
3-methyluric acid	HMDB0001970	Xanthine alkaloids	Diet	2.55	0.86	8	2.56	0.89	4	2.54	0.83	4
3-methylxanthine	HMDB0001886	Xanthine alkaloids	Diet	22.42	20.36	925	22.83	24	469	22.03	16.08	456
3-phenylpropanoic acid	HMDB0000764	Phenolic acids	Diet-microbiota	460.2	184.15	1390	452.81	174.7	704	466.78	192.47	686
4’-hydroxhippuric acid	HMDB0013678	Phenolic acids	Diet-microbiota	54.66	41.88	653	52.68	36.37	329	56.63	46.65	324
4’-methoxycinnamic acid-3'-glucuronide	HMDB0041747	Phenolic acids	Diet-microbiota	30.57	30.87	1292	32.67	33.54	664	28.81	28.38	628
4-hydroxybenzaldehyde	HMDB0011718	Hydroxybenzaldehydes	Diet-microbiota	11.64	5.21	15	11.52	5.3	6	11.76	5.11	9
4-hydroxybenzoic acid-3-glucuronide	No ID	Phenolic acids	Diet-microbiota	297.17	156.41	36	296.54	154.63	15	297.81	158.28	21
4-hydroxyphenylacetic acid sulfate	HMDB0304906	Phenolic acids	Diet-microbiota	10.69	13.1	1387	10.36	11.45	692	11.03	14.63	695
4-hydroxyproline	HMDB0000725	Amino acids & derivatives	Endogenous	7.22	3.94	165	7.2	3.78	84	7.24	4.09	81
4-hydroxyproline betaine	HMDB0029412	Amino acids & derivatives	Diet	4.4	5.49	709	4.53	5.66	338	4.25	5.3	371
4-Methylcatechol 1-sulfate	HMDB0240459	Phenols	Diet-microbiota	9661.04	13677.2	124	9813.03	14168.4	67	9510.96	13181.5	57
4-Methylcatechol 2-sulfate	HMDB0240461	Phenols	Diet-microbiota	2829	3642.39	152	2621.03	3246.16	72	3039.13	3994.25	80
4'-Methylepicatechin sulfate	HMDB0240468/HMDB0240470/HMDB0240466	Flavonoids	Diet	114.92	103.76	1474	106.6	92.53	745	122.17	112.5	729
5-acetylamino-6-formylamino-3-methyluracil	HMDB0011105	Xanthine alkaloids	Diet	657.91	123.8	0	659.83	133.12	0	656	113.76	0
6-amino-5-(N-methylformylamino)-1-methyluracil	HMDB0059771	Xanthine alkaloids	Diet	2.59	1.63	1065	2.66	1.7	556	2.54	1.57	509
7-methyluric acid	HMDB0011107	Xanthine alkaloids	Diet	0.7	0.59	1254	0.67	0.51	620	0.73	0.66	634
7-methylxanthine	HMDB0001991	Xanthine alkaloids	Diet	9.53	9.81	4	9.49	9.6	1	9.58	10.02	3
Alanine betaine	HMDB0240479	Amino acids & derivatives	Diet	0.49	0.6	705	0.5	0.7	356	0.47	0.48	349
Ascorbic acid sulfate	HMDB0060649/HMDB0240641	Vitamins	Endogenous	6382.7	6279.39	0	6087.09	3923.72	0	6678.3	7958.47	0
Azelaic acid	HMDB0000784	Fatty acids	Endogenous	174.14	102.1	13	175.49	101.63	2	172.78	102.61	11
Betaine	HMDB0000043	Amino acids & derivatives	Endogenous	195.49	67.64	1	196.79	67.95	0	194.19	67.35	1
Bisphenol A	HMDB0032133	Benzenoids	Household chemicals	3986.33	2175.93	156	4015.4	2269.97	77	3957.18	2078.44	79
Butylparaben sulfate	No ID	Benzenoids	Household chemicals	3.81	6.77	1009	3.68	5.78	507	3.95	7.63	502
Caffeine	HMDB0001847	Xanthine alkaloids	Diet	322.08	311.69	5	329.96	313.29	1	314.18	310.06	4
Catechol sulfate	HMDB0059724	Phenols	Diet	30246.8	21922.2	0	29774.2	19998.4	0	30719.3	23692.8	0
Cholic acid	HMDB0000619	Cholesterol & derivatives	Endogenous	22910.6	11480.1	0	23108.8	11454.1	0	22712.4	11509.5	0
cis-aconitic acid	HMDB0000072	Organic acids	Endogenous	8533.28	5825.12	0	8427.66	5903.15	0	8638.9	5747.57	0
cis-resveratrol 3-sulfate	HMDB0041712	Stilbenes	Diet	13.1	22.16	825	12.86	24.41	410	13.34	19.64	415
cis-resveratrol 4'-sulfate	HMDB0041714	Stilbenes	Diet	17.69	65.18	1123	17.43	56.01	554	17.97	73.72	569
Citramalic acid	HMDB0000426	Organic acids	Endogenous	21675.5	8016.16	26	21534.8	8195.25	12	21816.5	7834.89	14
Citric acid/Isocitric acid	HMDB0000094/HMDB0000193	Organic acids	Endogenous	4.14961e+06	897346	0	4151391	913959	0	4147823	880953	0
Cotinine	HMDB0001046	Nicotine & derivatives	Tobacco	23.45	37.21	653	20.52	34.2	330	26.34	39.78	323
Cotinine glucuronide	HMDB0001013	Nicotine & derivatives	Tobacco	3.49	1.24	11	3.48	1.26	8	3.49	1.22	3
Cyclamate	HMDB0031340	Food aditives	Diet	123.79	186.52	1510	130.79	186.72	745	115.17	187	765
Daidzein 4'-sulfate	HMDB0240698	Flavonoids	Diet	4.67	15.08	1006	5.51	19.31	502	3.82	8.96	504
Dehydroascorbic acid	HMDB0001264	Vitamins	Endogenous	106658	43181.2	3	106218	43591.4	3	107096	42789.7	0
Deoxycarnitine	HMDB0001161	Carnitine derivatives	Endogenous	64.66	23.14	1	64.95	23.86	0	64.37	22.42	1
D-glucose	HMDB0000122	Sugars & derivatives	Endogenous	2001.49	2605.69	35	1871.5	2003.29	18	2131.32	3088.22	17
Dihydroresveratrol 3-sulfate	HMDB0240500	Stilbenes	Diet	19.68	19.12	1298	19.89	18.99	652	19.47	19.28	646
Dimethylglycine	HMDB0000092	Amino acids & derivatives	Endogenous	106.93	65.45	0	107.51	66.91	0	106.35	63.99	0
Dodecanedioic acid	HMDB0000623	Fatty acids	Endogenous	8243.85	3436.53	173	8223.75	3410.47	80	8264.3	3464.95	93
D-xylose	HMDB0000098	Sugars & derivatives	Endogenous	51.19	14.17	1	51.01	14.66	1	51.36	13.67	0
Enterolactone glucuronide	HMDB0240377/HMDB0240433	Flavonoids	Diet-microbiota	6.93	8.92	601	6.71	9.63	291	7.16	8.12	310
Estrone 3-sulfate	HMDB0001425	Cholesterol & derivatives	Endogenous	1.14	0.94	160	1.13	0.88	82	1.14	1	78
Ethanolamine	HMDB0000149	Amines	Endogenous	51.39	14.38	1	51.7	14.56	1	51.08	14.21	0
Ethyl glucuronide	HMDB0010325	Ethanol derivatives	Alcohol consumption	284.38	464.97	1520	311.91	533.4	765	259.68	394.89	755
Ethylparaben sulfate	HMDB0240706	Organic acids	Household chemicals	9.63	26.03	1126	8.15	17.34	555	11.2	32.77	571
Glycochenodeoxycholic acid 3-sulfate/Glycodeoxycholic acid 3-sulfate	HMDB0002497/No ID	Cholesterol & derivatives	Endogenous	33.86	32.74	1	34.49	34.61	1	33.23	30.77	0
Hippuric acid	HMDB0000714	Phenolic acids	Diet-microbiota	1934.37	2183.63	0	1899.16	2170.92	0	1969.58	2196.98	0
Homovanillyl alcohol	HMDB0038925	Phenylethanoids	Diet	23.55	28.36	1482	24.27	36.57	752	22.96	19.34	730
Hypaphorine	HMDB0061115	Amino acids & derivatives	Diet	40.51	42.89	0	39.4	41.53	0	41.63	44.22	0
Hypoxanthine	HMDB0000157	Amino acids & derivatives	Endogenous	246.95	275.51	0	245.59	276.34	0	248.31	274.84	0
Indole-3-acetic acid	HMDB0000197	Amino acids & derivatives	Endogenous	25.85	9.46	0	25.87	8.8	0	25.84	10.09	0
Indole-3-aldehyde	HMDB0029737	Amino acids & derivatives	Endogenous	5.36	2.1	0	5.4	2.12	0	5.33	2.09	0
Indole-3-lactic acid	HMDB0000671	Amino acids & derivatives	Endogenous	62.49	44.04	0	63.78	46.5	0	61.2	41.42	0
Indole-3-propionic acid	HMDB0002302	Amino acids & derivatives	Endogenous	27.17	23.64	5	27.48	23.24	1	26.86	24.04	4
Kynurenic acid	HMDB0000715	Amino acids & derivatives	Endogenous	1.21	0.54	0	1.21	0.6	0	1.21	0.47	0
Kynurenine	HMDB0000684	Amino acids & derivatives	Endogenous	65.32	18.9	0	65.22	18.62	0	65.42	19.2	0
Malic acid	HMDB0000156	Organic acids	Endogenous/Diet	1144.1	698.08	0	1146.97	740.22	0	1141.23	653.64	0
Malonic acid	HMDB0000691	Fatty acids	Endogenous	6136.77	2234.85	25	6094.19	2305.3	13	6179.3	2162.73	12
Methylparaben sulfate	No ID	Benzenoids	Household chemicals	172.2	507.53	351	177.34	562.12	175	167.06	446.57	176
Myristic acid	HMDB0000806	Fatty acids	Endogenous	3214.91	2361.32	7	3146.23	2178.27	3	3283.67	2530.8	4
N-(2-hydroxyphenyl)acetamide sulfate	HMDB0240381	Benzoxazinoids & derivatives	Diet-microbiota	6.78	11.75	327	6.78	11.7	189	6.78	11.8	138
N-acetyl-D-glucosamine 6-sulfate	HMDB0000814	Sugars & derivatives	Endogenous	31.58	20.03	142	31.49	20.81	77	31.67	19.24	65
Naringenin	HMDB0002670	Flavonoids	Diet	0.71	0.55	515	0.71	0.52	253	0.7	0.58	262
Oxaloacetic acid	HMDB0000223	Organic acids	Endogenous	65235.4	19808.3	0	65537	20471.5	0	64933.8	19129.4	0
Paraxanthine/Theophylline	HMDB0001860/HMDB0001889	Xanthine alkaloids	Diet	75.16	59.8	17	75.09	59.5	8	75.24	60.14	9
Phloretin	HMDB0003306	Flavonoids	Diet	1.28	1.53	1515	1.25	1.48	760	1.31	1.59	755
Pregnenolone 3-sulfate	HMDB0000774	Cholesterol & derivatives	Endogenous	15.12	12.73	61	15.45	12.92	29	14.78	12.53	32
Proline betaine	HMDB0004827	Amino acids & derivatives	Diet	171.33	195.09	0	176.53	199.09	0	166.13	190.99	0
Propionic acid	HMDB0000237	Fatty acids	Endogenous	361.55	180.1	1	366.2	187.34	1	356.9	172.55	0
Propylparaben	HMDB0032574	Benzenoids	Household chemicals	1.05	0.67	1150	1.03	0.69	589	1.06	0.65	561
Propylparaben sulfate	No ID	Benzenoids	Household chemicals	7.83	23.4	748	9.14	30.92	383	6.57	12.36	365
Pyrogallol-1-O-sulphate/Pyrogallol-2-O-sulphate	HMDB0060016/HMDB0060018	Phenols	Diet-microbiota	17582.8	25153.3	26	18067.3	24860.3	13	17098.3	25448.5	13
Pyrogallol-1-O-sulphate/Pyrogallol-2-O-sulphate	HMDB0060016/HMDB0060018	Phenols	Diet-microbiota	17648.8	25515.1	25	18136.5	25193.2	13	17161.7	25838.5	12
Quinolinic acid	HMDB0000232	Amino acids & derivatives	Endogenous	5.19	2.1	0	5.16	2.2	0	5.22	1.99	0
S-allylcysteine	HMDB0034323	Organosulfur compounds	Diet	7.12	8.99	1288	7.61	10.6	638	6.6	6.88	650
Salsolinol sulfate	No ID	isoquinolines	Diet	28.39	23.95	41	28.19	24.63	24	28.58	23.27	17
Sebacic acid	HMDB0000792	Fatty acids	Endogenous	185.87	106.68	0	187.31	106.2	0	184.43	107.21	0
Secoisolariciresinol	HMDB0013692	Flavonoids	Diet	27.59	10.51	1483	27.57	10.92	742	27.61	10.13	741
Succinic acid/Methylmalonic acid	HMDB0000254/HMDB0000202	Organic acids	Endogenous	571.19	260.95	0	567.36	259.01	0	575.02	262.97	0
sulfo 3-(3,5-dihydroxyphenyl)propanoate	No ID	Phenolic acids	Diet-microbiota	24.21	40.14	893	21.05	28.2	441	27.45	49.33	452
Taurine	HMDB0000251	Amines	Endogenous	1051.95	555.74	0	1047.74	547.44	0	1056.16	564.21	0
Taurochenodeoxycholic acid/Taurodeoxycholic acid	HMDB0000951/HMDB0000896	Cholesterol & derivatives	Endogenous	40.4	66.1	22	41.01	62.12	8	39.79	69.91	14
Taurocholic acid	HMDB0000036	Cholesterol & derivatives	Endogenous	54.51	118.62	272	55.95	122.49	125	53.02	114.56	147
Theobromine	HMDB0002825	Xanthine alkaloids	Diet	105.57	102.43	22	105.36	97.01	10	105.78	107.65	12
Trigonelline	HMDB0000875	Alkaloids	Diet	27.32	37.1	6	27.27	35.1	2	27.37	39.02	4
Trimethylamine	HMDB0000906	Amines	Endogenous/Diet	275.81	70.03	0	274.65	70.42	0	276.98	69.65	0
Trimethylamine N-oxide	HMDB0000925	Amines	Endogenous/Diet	56.38	82.53	0	60.54	90.09	0	52.22	74.03	0
Umbelliferone glucuronide	HMDB0240564	Coumarins	Diet	707.48	541.04	1473	696.29	506	737	718.57	575.66	736
Umbelliferone sulfate	HMDB0240565	Coumarins	Diet	4.07	8.32	345	3.85	6.97	159	4.3	9.52	186
Uric acid	HMDB0000289	Nucleotides & derivatives	Endogenous	744.77	260.84	36	745.93	264.22	20	743.61	257.58	16
Urolithin B	HMDB0013696	Coumarins	Diet-microbiota	1.17	0.89	863	1.15	0.82	440	1.19	0.95	423
Valine betaine	HMDB0240571	Amino acids & derivatives	Diet	2.01	2.92	46	1.95	2.25	23	2.08	3.46	23
Vanillin	HMDB0012308	Hydroxybenzaldehydes	Diet-microbiota	180.33	82.03	47	177.99	80.33	22	182.67	83.68	25

## Sheet: Table S2
Supplementary Table S2. Odds ratios and 95%CI for overall and six relevant clinical subtypes of prostate cancer risk by log2 concentration of 147 plasma metabolites in a nested case-control study within the EPIC cohort.
	Overall Pca (N = 851)			Fatal PCa (n = 57)			PCa grade						PCa stage
							Low (n = 589)			High (n = 116)			Localised (n = 303)			Advanced (n = 157)
Metabolites	Continuous (log2) OR (95% CI)	P‒value	FDR	Continuous (log2) OR (95% CI)	P‒value	FDR	Continuous (log2) OR (95% CI)	P‒value	FDR	Continuous (log2) OR (95% CI)	P‒value	FDR	Continuous (log2) OR (95% CI)	P‒value	FDR	Continuous (log2) OR (95% CI)	P‒value	FDR
1,3,7-trimethyluric acid	1.30 (0.70‒2.44)	0.407477	0.998187	2.61 (0.14‒49.8)	0.523464	0.975748	1.14 (0.53‒2.45)	0.73132	0.990011	1.81 (0.23‒14.2)	0.570641	0.931028	1.73 (0.55‒5.41)	0.345128	0.941217	0.77 (0.18‒3.32)	0.729563	0.61983
1,3-dimethyluric acid	0.93 (0.79‒1.09)	0.361854	0.998187	1.00 (0.41‒2.39)	0.991109	0.991109	0.96 (0.79‒1.16)	0.670163	0.990011	1.01 (0.60‒1.71)	0.972425	0.989224	0.97 (0.74‒1.28)	0.840164	0.989274	0.95 (0.59‒1.50)	0.814339	0.479507
1,7-dimethyluric acid	1.01 (0.93‒1.10)	0.758341	0.998187	1.12 (0.75‒1.67)	0.57685	0.975748	1.01 (0.92‒1.11)	0.874233	0.990011	1.10 (0.85‒1.43)	0.474546	0.931028	1.03 (0.91‒1.17)	0.619384	0.983644	0.92 (0.75‒1.14)	0.451506	0.495795
1-methyluric acid	0.98 (0.90‒1.07)	0.673398	0.998187	1.14 (0.77‒1.67)	0.516529	0.975748	0.98 (0.89‒1.09)	0.724861	0.990011	0.89 (0.68‒1.16)	0.391615	0.931028	0.97 (0.85‒1.11)	0.662879	0.984136	0.86 (0.69‒1.08)	0.195714	0.357776
1-methylxanthine	0.99 (0.91‒1.08)	0.866809	0.998187	0.99 (0.68‒1.44)	0.960674	0.991109	1.01 (0.91‒1.11)	0.918562	0.990011	0.91 (0.71‒1.17)	0.470291	0.931028	1.03 (0.90‒1.17)	0.680017	0.984136	0.83 (0.67‒1.02)	0.0804855	0.456734
2-(3,5-dihydroxyphenyl)ethanol sulfate	0.96 (0.91‒1.03)	0.254096	0.998187	1.00 (0.75‒1.35)	0.983821	0.991109	0.96 (0.89‒1.03)	0.269027	0.990011	0.90 (0.74‒1.10)	0.316241	0.931028	0.98 (0.87‒1.09)	0.685275	0.984136	0.89 (0.75‒1.07)	0.21606	0.61859
2,4-dihydroxybenzophenone sulfate	0.97 (0.78‒1.20)	0.761176	0.998187	0.86 (0.24‒3.16)	0.824684	0.991109	0.99 (0.77‒1.27)	0.943104	0.990011	0.75 (0.38‒1.45)	0.388494	0.931028	0.83 (0.58‒1.20)	0.328195	0.941217	0.90 (0.54‒1.52)	0.705486	0.681519
2,6-dihydroxybenzoic acid	1.00 (0.92‒1.08)	0.933812	0.998187	1.07 (0.64‒1.79)	0.783998	0.991109	1.01 (0.92‒1.11)	0.801021	0.990011	0.97 (0.75‒1.25)	0.794626	0.941337	1.08 (0.94‒1.24)	0.297502	0.941217	0.94 (0.78‒1.13)	0.507786	0.493681
2-amino-3H-phenoxazin-3-one	0.99 (0.92‒1.08)	0.887893	0.998187	0.98 (0.64‒1.50)	0.922803	0.991109	0.98 (0.89‒1.07)	0.623063	0.990011	1.08 (0.85‒1.39)	0.526237	0.931028	1.03 (0.90‒1.17)	0.691326	0.984136	0.90 (0.73‒1.10)	0.289014	0.690711
2-hydroxy-4-methoxybenzophenone glucuronide	0.99 (0.94‒1.04)	0.696015	0.998187	1.16 (0.90‒1.49)	0.251777	0.975748	0.98 (0.91‒1.04)	0.494274	0.990011	0.95 (0.77‒1.16)	0.608091	0.931028	0.98 (0.87‒1.10)	0.709764	0.984136	1.02 (0.90‒1.17)	0.732574	0.867945
2-hydroxy-4-methoxybenzophenone sulfate	1.01 (0.98‒1.04)	0.711612	0.998187	0.95 (0.80‒1.13)	0.567157	0.975748	1.00 (0.96‒1.04)	0.98323	0.990011	0.98 (0.89‒1.08)	0.671694	0.931028	1.00 (0.95‒1.06)	0.892194	0.989274	1.03 (0.95‒1.12)	0.430318	0.814354
2-hydroxybenzoic acid	1.00 (0.97‒1.04)	0.767374	0.998187	1.04 (0.88‒1.23)	0.619754	0.991109	1.00 (0.96‒1.04)	0.862708	0.990011	1.05 (0.96‒1.15)	0.299865	0.931028	1.06 (1.00‒1.13)	0.039384	0.70555	1.03 (0.95‒1.11)	0.542437	0.160226
2-hydroxybenzoic acid glucuronide	1.01 (0.96‒1.07)	0.725587	0.998187	1.17 (0.91‒1.51)	0.220119	0.975748	1.02 (0.95‒1.09)	0.651486	0.990011	1.09 (0.95‒1.25)	0.238147	0.931028	1.04 (0.94‒1.14)	0.451136	0.941217	1.13 (0.99‒1.30)	0.0796322	0.270892
2-hydroxybenzoic acid sulfate	1.00 (0.93‒1.08)	0.950251	0.998187	1.00 (0.70‒1.42)	0.98163	0.991109	1.03 (0.94‒1.13)	0.557776	0.990011	1.09 (0.86‒1.39)	0.462394	0.931028	1.08 (0.95‒1.24)	0.231681	0.941217	1.07 (0.88‒1.29)	0.508004	0.352714
2-hydroxyglutaric acid	0.82 (0.61‒1.11)	0.19542	0.998187	0.99 (0.23‒4.16)	0.987297	0.991109	0.66 (0.46‒0.95)	0.026252	0.958198	0.88 (0.33‒2.35)	0.799492	0.941337	0.58 (0.33‒0.99)	0.0462673	0.70555	1.08 (0.56‒2.09)	0.815605	0.699899
2ʹ-hydroxyhippuric acid	1.02 (0.97‒1.07)	0.517114	0.998187	1.00 (0.81‒1.23)	0.990117	0.991109	0.99 (0.93‒1.05)	0.725865	0.990011	1.07 (0.94‒1.21)	0.318965	0.931028	1.13 (1.02‒1.24)	0.0149645	0.671203	1.08 (0.96‒1.22)	0.216626	0.122596
2-hydroxy-N-(2-hydroxyphenyl)acetamide sulfate	1.00 (0.89‒1.12)	0.980202	0.998187	1.15 (0.53‒2.46)	0.724559	0.991109	1.03 (0.89‒1.19)	0.724541	0.990011	0.87 (0.61‒1.24)	0.442224	0.931028	1.06 (0.84‒1.34)	0.633122	0.983644	0.89 (0.65‒1.22)	0.458742	0.975397
3-(2-hydroxyphenyl)propionic acid	1.07 (0.96‒1.19)	0.218845	0.998187	1.21 (0.69‒2.13)	0.5017	0.975748	1.11 (0.97‒1.26)	0.135911	0.960303	1.23 (0.90‒1.67)	0.186894	0.931028	1.21 (1.00‒1.46)	0.0483254	0.70555	1.03 (0.80‒1.33)	0.794093	0.680444
3-(3,5-dihydroxyphenyl)pentanoic acid sulfate	1.01 (0.91‒1.11)	0.864401	0.998187	1.40 (0.79‒2.45)	0.246592	0.975748	1.07 (0.94‒1.20)	0.30466	0.990011	0.88 (0.67‒1.15)	0.334245	0.931028	1.10 (0.92‒1.31)	0.297091	0.941217	1.19 (0.92‒1.54)	0.181655	0.130259
3-(3',5'-dihydroxyphenyl)propanoic acid	1.01 (0.97‒1.06)	0.575751	0.998187	0.99 (0.77‒1.28)	0.952632	0.991109	0.98 (0.93‒1.03)	0.37928	0.990011	1.04 (0.90‒1.19)	0.594619	0.931028	1.08 (1.00‒1.16)	0.0571307	0.75828	0.93 (0.84‒1.04)	0.195293	0.673172
sulfo 3-(3,5-dihydroxyphenyl)propanoate	0.99 (0.95‒1.04)	0.833678	0.998187	1.12 (0.90‒1.39)	0.315101	0.975748	0.99 (0.93‒1.04)	0.619058	0.990011	0.95 (0.82‒1.11)	0.513801	0.931028	0.99 (0.91‒1.08)	0.881452	0.989274	0.96 (0.85‒1.07)	0.417448	0.822066
3-hydroxy-3-(3'-hydroxyphenyl)propanoic acid	0.99 (0.96‒1.03)	0.73912	0.998187	1.07 (0.91‒1.26)	0.419717	0.975748	1.00 (0.95‒1.04)	0.911891	0.990011	0.97 (0.87‒1.09)	0.614946	0.931028	0.98 (0.92‒1.04)	0.506089	0.969844	0.94 (0.85‒1.03)	0.192862	0.609254
3-(3'-hydroxyphenyl)propanoic acid	0.99 (0.95‒1.02)	0.480445	0.998187	1.02 (0.87‒1.21)	0.794026	0.991109	0.99 (0.94‒1.03)	0.574671	0.990011	0.93 (0.83‒1.05)	0.261089	0.931028	0.98 (0.92‒1.04)	0.543353	0.969844	0.96 (0.88‒1.05)	0.356657	0.978317
3,4-dihydroxybenzoic acid	1.05 (1.01‒1.10)	0.022461	0.65586	0.99 (0.82‒1.21)	0.957544	0.991109	1.04 (0.99‒1.10)	0.0969656	0.960303	1.12 (0.97‒1.30)	0.122436	0.891959	1.03 (0.96‒1.11)	0.389279	0.941217	1.13 (1.01‒1.26)	0.0273354	0.458667
2-(4-hydroxy-3-sulooxyphenyl)acetic acid	0.98 (0.96‒1.01)	0.146283	0.998187	1.06 (0.92‒1.23)	0.414363	0.975748	0.99 (0.96‒1.02)	0.500672	0.990011	0.92 (0.85‒1.00)	0.063377	0.827144	0.96 (0.91‒1.00)	0.0778908	0.822517	0.98 (0.91‒1.04)	0.468413	0.819617
3-carboxy-4-methyl-5-propyl-2-furanpropionic acid	1.05 (0.96‒1.15)	0.313701	0.998187	1.10 (0.71‒1.70)	0.665791	0.991109	1.05 (0.93‒1.18)	0.414165	0.990011	0.83 (0.61‒1.12)	0.227201	0.931028	1.10 (0.93‒1.32)	0.272222	0.941217	1.27 (1.00‒1.62)	0.0455099	0.626177
3-hydroxybenzaldehyde	0.91 (0.73‒1.12)	0.366411	0.998187	0.81 (0.20‒3.35)	0.768997	0.991109	0.79 (0.61‒1.02)	0.0735121	0.960303	0.78 (0.41‒1.47)	0.439513	0.931028	0.96 (0.65‒1.42)	0.850024	0.989274	0.56 (0.33‒0.94)	0.0274778	0.556575
3-hydroxybenzoic acid	0.98 (0.92‒1.05)	0.624033	0.998187	0.92 (0.64‒1.32)	0.644498	0.991109	1.00 (0.92‒1.08)	0.928148	0.990011	0.83 (0.64‒1.09)	0.180803	0.931028	0.91 (0.80‒1.03)	0.125007	0.869099	1.01 (0.85‒1.19)	0.90605	0.646043
3-hydroxybutyric acid	1.01 (0.92‒1.11)	0.884242	0.998187	1.18 (0.66‒2.13)	0.580191	0.975748	1.02 (0.91‒1.15)	0.733677	0.990011	1.11 (0.84‒1.47)	0.472999	0.931028	0.96 (0.80‒1.15)	0.650078	0.984136	1.19 (0.95‒1.49)	0.136551	0.463897
3-hydroxyhippuric acid	0.97 (0.93‒1.03)	0.316996	0.998187	0.95 (0.77‒1.17)	0.620178	0.991109	0.98 (0.93‒1.05)	0.627363	0.990011	0.94 (0.81‒1.10)	0.458277	0.931028	0.94 (0.86‒1.03)	0.174849	0.941217	0.94 (0.83‒1.06)	0.277866	0.979401
3-hydroxymethylglutaric acid	0.98 (0.86‒1.12)	0.790204	0.998187	1.31 (0.65‒2.63)	0.456807	0.975748	0.97 (0.83‒1.14)	0.748248	0.990011	0.95 (0.64‒1.43)	0.81858	0.956101	0.93 (0.74‒1.16)	0.533135	0.969844	0.91 (0.65‒1.27)	0.574398	0.507018
2-[3-(sulfooxy)phenyl]acetic acid	1.01 (0.94‒1.08)	0.868897	0.998187	0.95 (0.68‒1.34)	0.788367	0.991109	1.01 (0.92‒1.09)	0.890356	0.990011	1.00 (0.81‒1.23)	0.975673	0.989224	1.02 (0.91‒1.14)	0.717363	0.984136	1.05 (0.89‒1.25)	0.564716	0.557642
3-methyluric acid	1.09 (0.80‒1.49)	0.588483	0.998187	1.92 (0.25‒14.7)	0.52758	0.975748	1.19 (0.80‒1.76)	0.400062	0.990011	1.48 (0.59‒3.74)	0.404789	0.931028	1.65 (0.93‒2.93)	0.0845052	0.822517	1.02 (0.45‒2.31)	0.966897	0.700193
3-methylxanthine	0.99 (0.95‒1.04)	0.684018	0.998187	1.21 (0.95‒1.54)	0.117607	0.975748	0.97 (0.91‒1.02)	0.260819	0.990011	0.98 (0.85‒1.15)	0.843662	0.962986	0.97 (0.90‒1.06)	0.554612	0.969844	0.97 (0.87‒1.10)	0.666303	0.844518
4-hydroxybenzaldehyde	0.94 (0.78‒1.14)	0.548628	0.998187	0.80 (0.22‒2.94)	0.730994	0.991109	0.83 (0.66‒1.05)	0.123594	0.960303	0.80 (0.45‒1.43)	0.451841	0.931028	1.00 (0.69‒1.44)	0.998117	0.998117	0.59 (0.36‒0.95)	0.0290308	0.454756
4-hydroxybenzoic acid-3-glucuronide	1.02 (0.96‒1.09)	0.496773	0.998187	1.08 (0.84‒1.39)	0.551824	0.975748	1.01 (0.93‒1.09)	0.890132	0.990011	1.13 (0.93‒1.38)	0.21196	0.931028	1.06 (0.94‒1.20)	0.359029	0.941217	1.00 (0.87‒1.16)	0.96583	0.704873
4’-hydroxhippuric acid	0.99 (0.96‒1.03)	0.572696	0.998187	0.88 (0.73‒1.06)	0.175337	0.975748	0.99 (0.95‒1.03)	0.604861	0.990011	0.99 (0.88‒1.12)	0.918765	0.981998	0.98 (0.92‒1.04)	0.51121	0.969844	1.01 (0.93‒1.10)	0.813187	0.576337
4-hydroxyphenylacetic acid sulfate	0.99 (0.92‒1.07)	0.792969	0.998187	0.97 (0.68‒1.37)	0.849549	0.991109	1.00 (0.90‒1.10)	0.968188	0.990011	0.83 (0.66‒1.06)	0.132917	0.891959	1.01 (0.88‒1.17)	0.838322	0.989274	1.01 (0.83‒1.24)	0.909508	0.763341
(R/S)-2-hydroxy-3-(4'-hydroxyphenyl)propanoic acid	0.88 (0.75‒1.04)	0.145724	0.998187	1.38 (0.60‒3.21)	0.449484	0.975748	0.78 (0.63‒0.96)	0.0190803	0.928575	1.18 (0.68‒2.05)	0.55015	0.931028	0.84 (0.63‒1.14)	0.262146	0.941217	0.97 (0.64‒1.45)	0.871108	0.151754
4-hydroxyproline	0.99 (0.90‒1.10)	0.898545	0.998187	0.81 (0.52‒1.25)	0.334813	0.975748	1.08 (0.95‒1.23)	0.23684	0.990011	0.72 (0.53‒0.97)	0.0292173	0.827144	1.02 (0.85‒1.21)	0.865136	0.989274	1.05 (0.80‒1.36)	0.729357	0.594879
4-hydroxyproline betaine	1.07 (0.99‒1.16)	0.0681661	0.998187	0.94 (0.63‒1.41)	0.775521	0.991109	1.09 (0.99‒1.19)	0.0675758	0.960303	1.08 (0.84‒1.38)	0.55694	0.931028	1.00 (0.88‒1.14)	0.960268	0.993148	1.27 (1.04‒1.55)	0.0202672	0.350851
4-Methylcatechol 1-sulfate	1.00 (0.97‒1.03)	0.966806	0.998187	1.08 (0.95‒1.22)	0.242913	0.975748	0.99 (0.95‒1.03)	0.571288	0.990011	1.08 (0.97‒1.21)	0.15209	0.900921	1.00 (0.94‒1.05)	0.94655	0.993148	1.09 (1.01‒1.19)	0.0364093	0.18406
4-Methylcatechol 2-sulfate	1.00 (0.96‒1.03)	0.777599	0.998187	0.98 (0.82‒1.17)	0.808355	0.991109	1.00 (0.96‒1.04)	0.851709	0.990011	0.97 (0.87‒1.08)	0.569911	0.931028	0.99 (0.93‒1.05)	0.803322	0.989274	0.97 (0.90‒1.04)	0.403787	0.725765
3,5-dihydroxy-4-methoxybenzoic acid/3,4-dihydroxy-5-methoxybenzoic acid	1.05 (0.95‒1.16)	0.340518	0.998187	1.15 (0.73‒1.83)	0.546485	0.975748	0.97 (0.84‒1.11)	0.632671	0.990011	1.21 (0.92‒1.59)	0.180608	0.931028	0.94 (0.66‒1.36)	0.758999	0.984136	1.15 (0.89‒1.50)	0.289477	0.481183
5-acetylamino-6-formylamino-3-methyluracil	1.02 (0.66‒1.59)	0.914712	0.998187	0.13 (0.01‒1.39)	0.0907959	0.975748	1.19 (0.70‒2.02)	0.523122	0.990011	1.14 (0.29‒4.46)	0.850857	0.962986	1.35 (0.60‒3.02)	0.467309	0.941217	1.81 (0.55‒5.92)	0.326245	0.308926
6-amino-5-(N-methylformylamino)-1-methyluracil	0.89 (0.79‒1.00)	0.0407774	0.744187	0.54 (0.31‒0.96)	0.0348428	0.975748	0.93 (0.82‒1.07)	0.332439	0.990011	0.70 (0.48‒1.03)	0.0679844	0.827144	0.89 (0.73‒1.08)	0.233406	0.941217	0.88 (0.66‒1.18)	0.399544	0.0877372
7-methyluric acid	1.06 (0.77‒1.45)	0.734703	0.998187	2.18 (0.44‒10.8)	0.34089	0.975748	0.96 (0.63‒1.44)	0.830315	0.990011	1.53 (0.53‒4.45)	0.432062	0.931028	0.91 (0.50‒1.66)	0.750193	0.984136	2.31 (0.84‒6.38)	0.106429	0.76706
7-methylxanthine	1.03 (0.94‒1.12)	0.557345	0.998187	1.38 (0.89‒2.15)	0.149205	0.975748	1.01 (0.91‒1.13)	0.853061	0.990011	1.11 (0.84‒1.46)	0.463864	0.931028	1.07 (0.93‒1.24)	0.345761	0.941217	1.00 (0.80‒1.25)	0.986155	0.635054
Alanine betaine	1.04 (0.78‒1.38)	0.797186	0.998187	0.48 (0.12‒1.97)	0.311058	0.975748	1.03 (0.73‒1.46)	0.848539	0.990011	1.29 (0.51‒3.27)	0.596661	0.931028	1.35 (0.82‒2.23)	0.244105	0.941217	0.51 (0.24‒1.06)	0.0714126	0.701538
Ascorbic acid sulfate	0.94 (0.83‒1.07)	0.337668	0.998187	0.61 (0.33‒1.14)	0.122274	0.975748	0.97 (0.83‒1.12)	0.65452	0.990011	0.70 (0.46‒1.05)	0.0852982	0.891959	0.98 (0.79‒1.21)	0.832306	0.989274	0.88 (0.65‒1.18)	0.388044	0.37689
Azelaic acid	1.09 (0.96‒1.23)	0.198465	0.998187	0.54 (0.26‒1.14)	0.108536	0.975748	1.09 (0.94‒1.26)	0.265792	0.990011	1.08 (0.73‒1.59)	0.708976	0.931028	1.14 (0.92‒1.42)	0.221927	0.941217	0.96 (0.72‒1.29)	0.797453	0.387981
Betaine	1.13 (0.91‒1.41)	0.253196	0.998187	0.72 (0.26‒2.02)	0.529935	0.975748	1.24 (0.96‒1.62)	0.103094	0.960303	0.69 (0.36‒1.29)	0.241498	0.931028	1.45 (1.00‒2.11)	0.0479173	0.70555	1.19 (0.70‒2.00)	0.521353	0.602078
Bisphenol A	1.00 (0.96‒1.04)	0.926174	0.998187	1.00 (0.82‒1.22)	0.983471	0.991109	0.98 (0.94‒1.02)	0.391108	0.990011	1.02 (0.90‒1.16)	0.743673	0.931028	0.99 (0.93‒1.06)	0.805006	0.989274	0.99 (0.89‒1.09)	0.767101	0.754538
Butylparaben sulfate	0.99 (0.90‒1.09)	0.827921	0.998187	0.89 (0.48‒1.65)	0.717161	0.991109	0.91 (0.81‒1.03)	0.148321	0.960303	0.89 (0.67‒1.20)	0.455902	0.931028	0.95 (0.80‒1.13)	0.54719	0.969844	0.96 (0.74‒1.24)	0.74774	0.546718
Caffeine	1.01 (0.96‒1.06)	0.815071	0.998187	1.01 (0.81‒1.26)	0.940306	0.991109	1.00 (0.94‒1.06)	0.944924	0.990011	1.05 (0.91‒1.22)	0.49792	0.931028	1.03 (0.95‒1.11)	0.469263	0.941217	0.95 (0.84‒1.07)	0.398435	0.633699
Catechol sulfate	1.01 (0.91‒1.12)	0.853152	0.998187	1.11 (0.66‒1.87)	0.688833	0.991109	1.02 (0.90‒1.16)	0.727342	0.990011	1.13 (0.84‒1.53)	0.428391	0.931028	1.08 (0.91‒1.29)	0.360767	0.941217	1.02 (0.78‒1.32)	0.903942	0.470445
Cholic acid	1.06 (0.92‒1.23)	0.399574	0.998187	0.77 (0.37‒1.62)	0.496806	0.975748	1.01 (0.85‒1.20)	0.908202	0.990011	1.10 (0.66‒1.83)	0.717962	0.931028	1.00 (0.78‒1.27)	0.995935	0.998117	0.96 (0.66‒1.38)	0.823281	0.326066
cis-aconitic acid	0.89 (0.76‒1.05)	0.174222	0.998187	1.19 (0.52‒2.72)	0.673631	0.991109	0.83 (0.68‒1.01)	0.0623918	0.960303	1.16 (0.67‒2.01)	0.584403	0.931028	0.98 (0.73‒1.30)	0.873485	0.989274	0.87 (0.56‒1.36)	0.542365	0.214569
cis-resveratrol 3-sulfate	1.00 (0.95‒1.06)	0.997298	0.998187	0.94 (0.72‒1.24)	0.668532	0.991109	1.01 (0.94‒1.08)	0.789595	0.990011	0.86 (0.72‒1.03)	0.0995258	0.891959	1.16 (1.05‒1.29)	0.00271897	0.359971	0.96 (0.83‒1.10)	0.536576	0.0825784
cis-resveratrol 4'-sulfate	1.01 (0.95‒1.08)	0.647038	0.998187	0.94 (0.66‒1.33)	0.707662	0.991109	1.01 (0.94‒1.08)	0.872568	0.990011	0.91 (0.75‒1.11)	0.361048	0.931028	0.98 (0.89‒1.09)	0.755244	0.984136	1.11 (0.95‒1.30)	0.186126	0.608068
Citramalic acid	1.00 (0.94‒1.07)	0.906306	0.998187	1.23 (0.70‒2.15)	0.465696	0.975748	1.04 (0.94‒1.15)	0.444724	0.990011	0.92 (0.60‒1.40)	0.690707	0.931028	1.08 (0.79‒1.47)	0.624957	0.983644	1.04 (0.88‒1.22)	0.644016	0.74489
Citric acid/Isocitric acid	0.98 (0.71‒1.37)	0.925124	0.998187	0.72 (0.15‒3.35)	0.674082	0.991109	0.89 (0.59‒1.32)	0.548694	0.990011	1.18 (0.40‒3.49)	0.761931	0.931028	0.80 (0.43‒1.49)	0.477055	0.941217	1.22 (0.60‒2.48)	0.576856	0.951261
Cotinine	0.96 (0.91‒1.02)	0.228011	0.998187	0.88 (0.64‒1.21)	0.424602	0.975748	0.98 (0.91‒1.05)	0.525435	0.990011	0.83 (0.68‒1.00)	0.0546888	0.827144	0.99 (0.89‒1.11)	0.924442	0.992416	0.93 (0.80‒1.07)	0.294836	0.66264
Cotinine glucuronide	0.88 (0.66‒1.15)	0.347377	0.998187	0.26 (0.04‒1.53)	0.136485	0.975748	0.91 (0.65‒1.26)	0.556763	0.990011	0.48 (0.17‒1.37)	0.16932	0.931028	0.92 (0.56‒1.52)	0.751521	0.984136	1.49 (0.75‒2.97)	0.252894	0.0506156
Cyclamate	1.06 (1.00‒1.12)	0.0341625	0.712532	1.12 (0.87‒1.44)	0.390811	0.975748	1.07 (1.00‒1.14)	0.0575557	0.960303	1.19 (1.02‒1.39)	0.0281576	0.827144	1.12 (1.03‒1.20)	0.00493111	0.359971	1.02 (0.91‒1.15)	0.719216	0.855864
Daidzein 4'-sulfate	1.02 (0.93‒1.13)	0.666649	0.998187	1.18 (0.73‒1.92)	0.493317	0.975748	1.05 (0.93‒1.18)	0.42965	0.990011	0.84 (0.59‒1.19)	0.323419	0.931028	1.09 (0.90‒1.32)	0.385486	0.941217	1.16 (0.87‒1.55)	0.303569	0.496171
Dehydroascorbic acid	0.96 (0.91‒1.02)	0.229279	0.998187	0.88 (0.58‒1.34)	0.559649	0.975748	0.95 (0.89‒1.02)	0.182946	0.960303	1.01 (0.82‒1.26)	0.900488	0.981129	0.91 (0.81‒1.02)	0.100117	0.85983	1.04 (0.89‒1.21)	0.614078	0.444948
Deoxycarnitine	0.87 (0.69‒1.10)	0.248597	0.998187	0.90 (0.25‒3.26)	0.877152	0.991109	0.81 (0.60‒1.09)	0.164825	0.960303	0.97 (0.48‒1.94)	0.92819	0.981998	0.89 (0.60‒1.32)	0.56444	0.969844	1.12 (0.59‒2.14)	0.727242	0.200809
D-glucose	0.99 (0.88‒1.11)	0.811977	0.998187	0.95 (0.60‒1.49)	0.817911	0.991109	1.05 (0.89‒1.23)	0.572405	0.990011	0.99 (0.66‒1.50)	0.962733	0.989224	1.23 (0.94‒1.61)	0.12378	0.869099	1.04 (0.80‒1.36)	0.771056	0.0895308
3-(3',4'-dihydroxyphenyl)propanoic acid	1.01 (0.98‒1.03)	0.640499	0.998187	1.25 (1.06‒1.48)	0.00986903	0.975748	1.00 (0.97‒1.03)	0.949654	0.990011	1.03 (0.95‒1.11)	0.51266	0.931028	1.02 (0.98‒1.07)	0.320883	0.941217	1.01 (0.95‒1.07)	0.756893	0.934931
3-(4'-hydroxy-3'-methoxyphenyl)propanoic acid	0.97 (0.93‒1.01)	0.109369	0.998187	0.98 (0.79‒1.22)	0.857419	0.991109	0.97 (0.92‒1.02)	0.215456	0.990011	0.98 (0.85‒1.12)	0.764852	0.931028	0.94 (0.87‒1.02)	0.13419	0.888618	0.93 (0.83‒1.03)	0.170362	0.762473
3-(3'-methoxyphenyl)propanoic acid-4'-glucuronide	0.94 (0.90‒0.99)	0.009902	0.612609	0.78 (0.60‒1.01)	0.0585811	0.975748	0.96 (0.91‒1.01)	0.124193	0.960303	0.83 (0.71‒0.96)	0.0115713	0.827144	0.96 (0.89‒1.04)	0.286677	0.941217	0.88 (0.79‒0.99)	0.0271176	0.217971
3-(3'-methoxyphenyl)propanoic acid-4'-sulfate	0.92 (0.87‒0.98)	0.0111675	0.612609	0.92 (0.68‒1.24)	0.581439	0.975748	0.95 (0.88‒1.02)	0.150195	0.960303	0.87 (0.72‒1.05)	0.140514	0.891959	0.93 (0.84‒1.04)	0.200113	0.941217	0.75 (0.64‒0.89)	0.000584481	0.705595
3-(3'-hydroxy-4'-methoxyphenyl)propanoic acid	1.01 (0.98‒1.04)	0.516981	0.998187	0.99 (0.86‒1.14)	0.86026	0.991109	1.01 (0.98‒1.05)	0.558856	0.990011	0.98 (0.89‒1.08)	0.71496	0.931028	1.00 (0.95‒1.05)	0.919672	0.992416	0.98 (0.90‒1.06)	0.611385	0.37165
3-(4'-methoxyphenyl)propanoic acid-3'-glucuronide	1.03 (0.98‒1.07)	0.256818	0.998187	0.94 (0.77‒1.14)	0.505648	0.975748	1.04 (0.99‒1.10)	0.110969	0.960303	0.92 (0.80‒1.06)	0.259593	0.931028	1.00 (0.93‒1.08)	0.954273	0.993148	1.06 (0.95‒1.19)	0.27563	0.544563
3-(4'-methoxyphenyl)propanoic acid-3'-sulfate	0.99 (0.93‒1.05)	0.649444	0.998187	0.85 (0.66‒1.11)	0.228528	0.975748	1.00 (0.93‒1.07)	0.968476	0.990011	0.86 (0.71‒1.05)	0.136856	0.891959	0.93 (0.84‒1.03)	0.149238	0.907863	1.08 (0.93‒1.26)	0.29728	0.765072
Dihydroresveratrol 3-sulfate	0.99 (0.93‒1.05)	0.732299	0.998187	0.85 (0.64‒1.13)	0.267435	0.975748	1.03 (0.96‒1.11)	0.408422	0.990011	0.95 (0.79‒1.14)	0.58281	0.931028	1.02 (0.92‒1.13)	0.688843	0.984136	1.01 (0.88‒1.17)	0.847874	0.411085
Dimethylglycine	1.07 (0.84‒1.35)	0.603482	0.998187	0.95 (0.34‒2.67)	0.928797	0.991109	1.09 (0.82‒1.45)	0.548746	0.990011	0.89 (0.41‒1.95)	0.775591	0.931028	1.14 (0.75‒1.74)	0.544679	0.969844	2.13 (1.16‒3.91)	0.0145746	0.101451
Dodecanedioic acid	1.08 (0.88‒1.33)	0.447117	0.998187	1.56 (0.65‒3.72)	0.31978	0.975748	1.02 (0.79‒1.31)	0.90306	0.990011	1.44 (0.77‒2.71)	0.255937	0.931028	0.84 (0.57‒1.22)	0.348342	0.941217	1.43 (0.89‒2.32)	0.141493	0.465046
D-xylose	1.01 (0.99‒1.04)	0.267384	0.998187	1.09 (0.96‒1.23)	0.200218	0.975748	1.01 (0.98‒1.05)	0.474015	0.990011	1.04 (0.96‒1.12)	0.326653	0.931028	1.00 (0.96‒1.05)	0.935659	0.993148	1.03 (0.96‒1.10)	0.412269	0.351909
Enterolactone glucuronide	1.01 (0.95‒1.09)	0.701298	0.998187	0.84 (0.54‒1.31)	0.45343	0.975748	1.01 (0.92‒1.1)	0.893327	0.990011	0.96 (0.78‒1.18)	0.677305	0.931028	1.03 (0.90‒1.16)	0.689877	0.984136	1.09 (0.91‒1.31)	0.327928	0.415316
Estrone 3-sulfate	0.98 (0.82‒1.18)	0.870913	0.998187	0.50 (0.16‒1.54)	0.224961	0.975748	1.01 (0.81‒1.27)	0.906135	0.990011	1.01 (0.57‒1.81)	0.961402	0.989224	0.88 (0.64‒1.20)	0.41841	0.941217	0.69 (0.43‒1.13)	0.141384	0.330366
Ethanolamine	1.07 (0.82‒1.39)	0.617171	0.998187	0.56 (0.16‒2.00)	0.372265	0.975748	1.09 (0.79‒1.49)	0.609989	0.990011	0.82 (0.32‒2.10)	0.683427	0.931028	1.15 (0.72‒1.85)	0.553752	0.969844	1.03 (0.50‒2.14)	0.938207	0.838158
Ethyl glucuronide	0.99 (0.95‒1.04)	0.671339	0.998187	0.85 (0.68‒1.06)	0.155465	0.975748	0.99 (0.93‒1.04)	0.590165	0.990011	1.12 (0.97‒1.28)	0.112662	0.891959	1.01 (0.94‒1.08)	0.785869	0.989274	0.95 (0.86‒1.06)	0.374667	0.546257
Ethylparaben sulfate	1.03 (0.96‒1.11)	0.45368	0.998187	0.78 (0.54‒1.13)	0.188986	0.975748	1.05 (0.96‒1.15)	0.306089	0.990011	1.06 (0.84‒1.32)	0.638845	0.931028	1.07 (0.93‒1.23)	0.318761	0.941217	0.99 (0.82‒1.19)	0.901088	0.625412
3’-methoxycinnamic acid-4’-sulfate	0.97 (0.91‒1.04)	0.445043	0.998187	1.08 (0.76‒1.54)	0.652469	0.991109	0.95 (0.88‒1.04)	0.289544	0.990011	1.05 (0.86‒1.28)	0.647513	0.931028	0.97 (0.85‒1.10)	0.633305	0.983644	0.92 (0.79‒1.08)	0.298974	0.750482
3,4,5-trihydroxybenzoic acid	0.98 (0.90‒1.06)	0.544686	0.998187	1.02 (0.66‒1.57)	0.921458	0.991109	0.96 (0.88‒1.06)	0.435454	0.990011	1.07 (0.81‒1.42)	0.637591	0.931028	0.89 (0.77‒1.03)	0.118479	0.869099	1.12 (0.93‒1.36)	0.237249	0.537609
3,4-dihydroxy-5-(sulfooxy)benzoic acid	1.01 (0.97‒1.06)	0.594228	0.998187	0.86 (0.67‒1.11)	0.23609	0.975748	1.01 (0.96‒1.06)	0.763113	0.990011	1.03 (0.92‒1.16)	0.596665	0.931028	1.01 (0.94‒1.09)	0.738587	0.984136	1.06 (0.96‒1.18)	0.230918	0.576758
3,5-dihydroxy-4-(sulfooxy)benzoic acid	0.92 (0.86‒0.98)	0.0125879	0.612609	1.04 (0.72‒1.49)	0.846353	0.991109	0.90 (0.82‒0.97)	0.00963794	0.70357	0.81 (0.65‒1.00)	0.0550737	0.827144	0.87 (0.78‒0.98)	0.0183891	0.671203	0.92 (0.78‒1.10)	0.374043	0.611843
Glycochenodeoxycholic acid 3-sulfate/Glycodeoxycholic acid 3-sulfate	1.04 (0.92‒1.16)	0.548694	0.998187	0.99 (0.56‒1.76)	0.976088	0.991109	1.01 (0.88‒1.16)	0.866375	0.990011	0.96 (0.68‒1.36)	0.833931	0.962986	0.99 (0.80‒1.22)	0.901188	0.989274	1.06 (0.80‒1.39)	0.700223	0.422184
Hippuric acid	1.00 (0.93‒1.08)	0.940299	0.998187	1.18 (0.81‒1.72)	0.375844	0.975748	0.99 (0.91‒1.09)	0.897833	0.990011	0.97 (0.78‒1.21)	0.777983	0.931028	0.89 (0.78‒1.01)	0.0721077	0.822517	1.14 (0.95‒1.36)	0.148024	0.572785
Homovanillyl alcohol	0.95 (0.88‒1.02)	0.13217	0.998187	1.48 (0.77‒2.83)	0.238556	0.975748	0.96 (0.88‒1.05)	0.340867	0.990011	0.94 (0.74‒1.19)	0.589344	0.931028	1.01 (0.89‒1.15)	0.854583	0.989274	0.81 (0.67‒0.98)	0.0271359	0.265768
[4-(2-hydroxyethyl)-2-methoxyphenyl] hydrogen sulfate	0.99 (0.93‒1.05)	0.680271	0.998187	0.86 (0.67‒1.11)	0.240841	0.975748	1.00 (0.94‒1.08)	0.904693	0.990011	0.97 (0.81‒1.16)	0.750422	0.931028	0.94 (0.85‒1.04)	0.260992	0.941217	0.99 (0.86‒1.15)	0.941588	0.892765
3-[4-(sulfooxy)phenyl]propanoic acid	0.99 (0.94‒1.05)	0.812212	0.998187	0.88 (0.69‒1.14)	0.338334	0.975748	1.00 (0.94‒1.07)	0.891789	0.990011	1.03 (0.87‒1.22)	0.704713	0.931028	1.01 (0.92‒1.10)	0.894217	0.989274	0.94 (0.82‒1.07)	0.319405	0.960112
Hypaphorine	0.95 (0.88‒1.02)	0.137763	0.998187	0.71 (0.45‒1.12)	0.144181	0.975748	0.94 (0.86‒1.03)	0.167543	0.960303	1.05 (0.84‒1.30)	0.695064	0.931028	0.94 (0.82‒1.08)	0.410387	0.941217	0.96 (0.80‒1.15)	0.635383	0.192849
Hypoxanthine	0.96 (0.87‒1.06)	0.422618	0.998187	1.59 (0.84‒2.98)	0.151132	0.975748	0.89 (0.79‒1.00)	0.055978	0.960303	1.48 (1.01‒2.15)	0.0427265	0.827144	0.94 (0.79‒1.11)	0.474168	0.941217	0.97 (0.77‒1.23)	0.819435	0.823233
Indole-3-acetic acid	1.09 (0.87‒1.37)	0.448757	0.998187	1.01 (0.31‒3.22)	0.990805	0.991109	1.14 (0.87‒1.50)	0.345008	0.990011	1.30 (0.63‒2.66)	0.47411	0.931028	1.41 (0.96‒2.08)	0.0826609	0.822517	1.05 (0.60‒1.83)	0.871824	0.432168
Indole-3-aldehyde	1.07 (0.85‒1.35)	0.568653	0.998187	0.91 (0.24‒3.37)	0.885296	0.991109	1.08 (0.81‒1.43)	0.599689	0.990011	0.86 (0.41‒1.82)	0.695934	0.931028	1.25 (0.85‒1.83)	0.265376	0.941217	1.01 (0.57‒1.81)	0.960522	0.739851
Indole-3-lactic acid	1.10 (0.95‒1.28)	0.203116	0.998187	0.28 (0.09‒0.87)	0.0271875	0.975748	1.16 (0.97‒1.38)	0.109466	0.960303	0.71 (0.45‒1.13)	0.154267	0.900921	1.09 (0.84‒1.41)	0.528062	0.969844	1.02 (0.70‒1.48)	0.93548	0.11154
Indole-3-propionic acid	1.05 (0.95‒1.16)	0.366801	0.998187	0.76 (0.47‒1.23)	0.263582	0.975748	1.11 (0.98‒1.26)	0.0915607	0.960303	0.65 (0.44‒0.97)	0.0358481	0.827144	1.05 (0.87‒1.26)	0.630815	0.983644	1.14 (0.89‒1.45)	0.293809	0.784711
4’-methoxycinnamic acid-3'-glucuronide	0.96 (0.91‒1.01)	0.119686	0.998187	0.88 (0.69‒1.13)	0.316989	0.975748	0.96 (0.90‒1.02)	0.195502	0.984252	0.96 (0.82‒1.13)	0.636157	0.931028	0.97 (0.89‒1.07)	0.599408	0.983644	0.98 (0.87‒1.11)	0.732109	0.0426647
3-hydroxy-4-methoxybenzoic acid	0.99 (0.93‒1.04)	0.611288	0.998187	1.33 (0.96‒1.84)	0.0866977	0.975748	0.99 (0.92‒1.06)	0.705439	0.990011	0.97 (0.81‒1.17)	0.769787	0.931028	1.00 (0.91‒1.10)	0.954567	0.993148	0.97 (0.85‒1.11)	0.707573	0.453412
4-methoxybenzoic acid-3-sulfate	0.98 (0.93‒1.03)	0.49449	0.998187	0.76 (0.53‒1.09)	0.141108	0.975748	0.99 (0.93‒1.05)	0.724365	0.990011	0.90 (0.74‒1.09)	0.280158	0.931028	1.04 (0.94‒1.14)	0.445435	0.941217	0.93 (0.82‒1.06)	0.289995	0.204246
Kynurenic acid	1.00 (0.70‒1.44)	0.982252	0.998187	1.91 (0.23‒16.1)	0.553794	0.975748	0.89 (0.57‒1.39)	0.612938	0.990011	0.85 (0.29‒2.51)	0.773256	0.931028	1.06 (0.58‒1.93)	0.851721	0.989274	1.00 (0.42‒2.37)	0.994384	0.740328
Kynurenine	1.01 (0.76‒1.33)	0.959183	0.998187	1.44 (0.35‒5.98)	0.613977	0.991109	1.03 (0.73‒1.46)	0.860424	0.990011	0.51 (0.21‒1.21)	0.125192	0.891959	1.20 (0.74‒1.95)	0.456704	0.941217	0.62 (0.27‒1.39)	0.24363	0.818736
Malic acid	0.93 (0.76‒1.14)	0.486659	0.998187	0.88 (0.31‒2.52)	0.816186	0.991109	0.82 (0.63‒1.07)	0.1493	0.960303	0.96 (0.46‒2.04)	0.924838	0.981998	0.83 (0.53‒1.29)	0.413266	0.941217	0.83 (0.49‒1.41)	0.494438	0.785679
Malonic acid	0.98 (0.89‒1.08)	0.730736	0.998187	1.33 (0.67‒2.63)	0.410552	0.975748	1.00 (0.86‒1.16)	0.978254	0.990011	1.06 (0.76‒1.48)	0.738518	0.931028	0.91 (0.64‒1.29)	0.596349	0.983644	1.11 (0.82‒1.49)	0.504497	0.5076
4'-Methylepicatechin sulfate	0.98 (0.93‒1.02)	0.285585	0.998187	1.05 (0.80‒1.37)	0.713514	0.991109	0.96 (0.91‒1.02)	0.184168	0.960303	0.99 (0.86‒1.14)	0.887804	0.974582	1.01 (0.92‒1.10)	0.909198	0.990618	1.00 (0.89‒1.14)	0.956958	0.141048
3-hydroxy-4-methoxybenzoic acid-5-sulfate	1.03 (0.97‒1.10)	0.280583	0.998187	0.93 (0.71‒1.22)	0.61134	0.991109	1.05 (0.97‒1.13)	0.23548	0.990011	1.00 (0.84‒1.20)	0.967267	0.989224	1.03 (0.91‒1.17)	0.625564	0.983644	0.99 (0.85‒1.16)	0.915464	0.204742
Methylparaben sulfate	1.01 (0.98‒1.05)	0.468555	0.998187	1.08 (0.90‒1.30)	0.385692	0.975748	1.00 (0.97‒1.05)	0.810093	0.990011	1.00 (0.90‒1.11)	0.995818	0.995818	1.03 (0.97‒1.09)	0.294419	0.941217	1.02 (0.94‒1.11)	0.621521	0.911312
Myristic acid	0.97 (0.88‒1.06)	0.489901	0.998187	0.75 (0.44‒1.29)	0.303202	0.975748	0.96 (0.86‒1.07)	0.480886	0.990011	1.00 (0.73‒1.37)	0.992373	0.995818	0.95 (0.81‒1.12)	0.564635	0.969844	1.00 (0.79‒1.26)	0.998481	0.689119
N-(2-hydroxyphenyl)acetamide sulfate	0.91 (0.84‒0.98)	0.0189234	0.65586	1.08 (0.73‒1.59)	0.703187	0.991109	0.95 (0.86‒1.05)	0.290045	0.990011	0.73 (0.57‒0.94)	0.0149374	0.827144	0.92 (0.78‒1.08)	0.292165	0.941217	0.90 (0.75‒1.09)	0.296705	0.0698258
N-acetyl-D-glucosamine 6-sulfate	0.97 (0.91‒1.03)	0.295505	0.998187	1.18 (0.82‒1.70)	0.376951	0.975748	0.94 (0.87‒1.02)	0.144472	0.960303	0.82 (0.64‒1.06)	0.125816	0.891959	1.01 (0.90‒1.14)	0.854249	0.989274	0.95 (0.82‒1.11)	0.540938	0.282145
Naringenin	1.09 (0.87‒1.38)	0.45713	0.998187	4.34 (0.92‒20.5)	0.0633308	0.975748	1.00 (0.76‒1.33)	0.976974	0.990011	1.23 (0.56‒2.73)	0.602976	0.931028	1.01 (0.68‒1.50)	0.965938	0.993148	0.98 (0.56‒1.72)	0.944203	0.359002
Oxaloacetic acid	1.04 (0.79‒1.35)	0.800441	0.998187	0.58 (0.15‒2.25)	0.432277	0.975748	0.90 (0.65‒1.24)	0.505027	0.990011	1.38 (0.55‒3.45)	0.496081	0.931028	0.78 (0.48‒1.27)	0.315675	0.941217	1.33 (0.71‒2.52)	0.373025	0.622984
Paraxanthine/Theophylline	0.99 (0.94‒1.05)	0.801395	0.998187	0.97 (0.74‒1.28)	0.84117	0.991109	0.98 (0.92‒1.05)	0.646439	0.990011	1.03 (0.86‒1.24)	0.741273	0.931028	1.02 (0.93‒1.11)	0.729211	0.984136	0.90 (0.77‒1.05)	0.164506	0.594904
2-hydroxy-3-(phenyl)propanoic acid	0.92 (0.79‒1.07)	0.281875	0.998187	1.31 (0.64‒2.66)	0.456198	0.975748	0.90 (0.76‒1.08)	0.270184	0.990011	0.97 (0.61‒1.53)	0.883531	0.974582	0.88 (0.69‒1.13)	0.321773	0.941217	1.03 (0.72‒1.47)	0.888855	0.36796
3-phenylpropanoic acid	0.98 (0.95‒1.01)	0.256434	0.998187	0.96 (0.82‒1.11)	0.553938	0.975748	1.01 (0.97‒1.05)	0.581023	0.990011	0.94 (0.86‒1.04)	0.219434	0.931028	1.00 (0.95‒1.05)	0.985128	0.998117	0.93 (0.86‒1.01)	0.077393	0.363829
Phloretin	0.89 (0.64‒1.24)	0.500568	0.998187	2.77 (1.54‒12.4)	0.422936	0.975748	0.84 (0.56‒1.25)	0.383117	0.990011	39.7 (0.86‒1831)	0.0597191	0.827144	0.62 (0.35‒1.13)	0.120738	0.869099	1.34 (0.61‒2.97)	0.466865	0.82181
Pregnenolone 3-sulfate	1.08 (0.97-1.20)	0.162704	0.998187	1.12 (0.68-1.87)	0.651984	0.991109	1.05 (0.92-1.21)	0.454146	0.990011	1.14 (0.84-1.56)	0.393046	0.931028	0.96 (0.79-1.18)	0.717414	0.984136	1.11 (0.82-1.50)	0.505869	0.0845322
Proline betaine	1.03 (0.97‒1.08)	0.336243	0.998187	0.97 (0.71‒1.34)	0.873192	0.991109	1.04 (0.98‒1.11)	0.165243	0.960303	0.90 (0.75‒1.07)	0.231639	0.931028	1.01 (0.93‒1.09)	0.900958	0.989274	1.04 (0.90‒1.19)	0.597604	0.415721
Propionic acid	1.06 (0.89‒1.25)	0.535445	0.998187	0.97 (0.41‒2.28)	0.944292	0.991109	0.99 (0.81‒1.22)	0.942441	0.990011	0.91 (0.53‒1.57)	0.73749	0.931028	0.87 (0.64‒1.18)	0.369079	0.941217	1.03 (0.68‒1.54)	0.894343	0.0621898
Propylparaben	0.83 (0.66‒1.03)	0.0957237	0.998187	0.38 (0.09‒1.49)	0.163093	0.975748	0.87 (0.66‒1.13)	0.295226	0.990011	0.67 (0.32‒1.40)	0.289706	0.931028	1.04 (0.71‒1.53)	0.823131	0.989274	0.56 (0.31‒1.02)	0.0581437	0.190306
Propylparaben sulfate	1.00 (0.93‒1.06)	0.94097	0.998187	0.86 (0.60‒1.24)	0.426869	0.975748	0.99 (0.91‒1.07)	0.812879	0.990011	0.96 (0.78‒1.19)	0.729081	0.931028	1.06 (0.95‒1.18)	0.300958	0.941217	0.90 (0.76‒1.07)	0.231034	0.941483
Pyrogallol-1-O-sulphate/Pyrogallol-2-O-sulphate	1.01 (0.97‒1.06)	0.63525	0.998187	1.15 (0.90‒1.47)	0.254914	0.975748	1.00 (0.94‒1.06)	0.996658	0.996658	1.06 (0.90‒1.23)	0.494186	0.931028	1.06 (0.97‒1.15)	0.19816	0.941217	0.96 (0.86‒1.07)	0.47027	0.963815
Quinolinic acid	0.92 (0.72‒1.17)	0.493765	0.998187	0.86 (0.29‒2.54)	0.787643	0.991109	0.92 (0.68‒1.24)	0.578989	0.990011	0.74 (0.38‒1.46)	0.389692	0.931028	1.07 (0.71‒1.61)	0.736219	0.984136	0.75 (0.41‒1.39)	0.363859	0.322174
S-allylcysteine	1.03 (0.94‒1.12)	0.577363	0.998187	0.82 (0.50‒1.35)	0.439056	0.975748	1.03 (0.93‒1.14)	0.539414	0.990011	0.93 (0.71‒1.21)	0.579303	0.931028	1.17 (1.01‒1.34)	0.0306544	0.70555	0.84 (0.66‒1.07)	0.156162	0.509109
Salsolinol sulfate	0.96 (0.86‒1.07)	0.424856	0.998187	1.07 (0.49‒2.36)	0.859253	0.991109	0.97 (0.84‒1.12)	0.668879	0.990011	0.78 (0.51‒1.20)	0.261693	0.931028	0.84 (0.66‒1.07)	0.159229	0.929895	1.22 (0.91‒1.64)	0.17988	0.255519
Sebacic acid	1.09 (0.86‒1.38)	0.484379	0.998187	1.17 (0.39‒3.49)	0.773464	0.991109	0.86 (0.64‒1.15)	0.29822	0.990011	1.95 (0.86‒4.45)	0.111925	0.891959	0.84 (0.55‒1.30)	0.441056	0.941217	1.08 (0.64‒1.83)	0.763008	0.165984
Secoisolariciresinol	1.00 (0.94‒1.07)	0.96059	0.998187	0.79 (0.55‒1.15)	0.217826	0.975748	1.00 (0.92‒1.08)	0.943414	0.990011	1.12 (0.85‒1.47)	0.428353	0.931028	0.96 (0.86‒1.07)	0.431574	0.941217	1.02 (0.85‒1.24)	0.807579	0.697986
Succinic acid/Methylmalonic acid	0.88 (0.71‒1.10)	0.258678	0.998187	0.55 (0.18‒1.66)	0.28687	0.975748	0.78 (0.59‒1.02)	0.0655667	0.960303	1.21 (0.59‒2.49)	0.595462	0.931028	0.70 (0.46‒1.06)	0.0921545	0.84091	1.00 (0.60‒1.64)	0.985717	0.995367
3,5-dimethoxybenzoic acid-4-sulfate	1.03 (0.96‒1.11)	0.368666	0.998187	1.31 (0.97‒1.76)	0.0768847	0.975748	1.01 (0.92‒1.10)	0.881018	0.990011	1.03 (0.84‒1.27)	0.764362	0.931028	0.98 (0.86‒1.12)	0.761694	0.984136	0.90 (0.75‒1.09)	0.283179	0.0363331
Taurine	0.99 (0.80‒1.23)	0.94003	0.998187	0.82 (0.32‒2.12)	0.680667	0.991109	0.97 (0.75‒1.25)	0.805565	0.990011	1.13 (0.58‒2.23)	0.716205	0.931028	0.92 (0.64‒1.33)	0.65977	0.984136	1.00 (0.62‒1.64)	0.984601	0.56547
Taurochenodeoxycholic acid/Taurodeoxycholic acid	1.03 (0.96‒1.10)	0.481493	0.998187	1.01 (0.76‒1.34)	0.95365	0.991109	1.02 (0.94‒1.11)	0.603534	0.990011	1.00 (0.78‒1.28)	0.975346	0.989224	1.05 (0.92‒1.19)	0.467465	0.941217	1.06 (0.90‒1.25)	0.502237	0.986995
Taurocholic acid	1.03 (0.98‒1.08)	0.189219	0.998187	0.84 (0.66‒1.08)	0.178427	0.975748	1.03 (0.97‒1.09)	0.314929	0.990011	1.02 (0.89‒1.18)	0.755371	0.931028	1.03 (0.96‒1.12)	0.403727	0.941217	1.08 (0.96‒1.20)	0.188525	0.671748
Theobromine	1.03 (0.97‒1.10)	0.362123	0.998187	1.23 (0.90‒1.68)	0.187993	0.975748	1.02 (0.94‒1.09)	0.694608	0.990011	1.13 (0.92‒1.38)	0.235528	0.931028	1.08 (0.98‒1.19)	0.139988	0.888618	0.98 (0.83‒1.16)	0.817321	0.564832
Trigonelline	1.05 (0.97‒1.13)	0.226931	0.998187	0.94 (0.65‒1.37)	0.758612	0.991109	1.07 (0.97‒1.17)	0.180415	0.960303	1.30 (1.00‒1.69)	0.0462848	0.827144	1.10 (0.95‒1.26)	0.198283	0.941217	1.01 (0.83‒1.23)	0.90007	0.480196
Trimethylamine	0.85 (0.61‒1.19)	0.351345	0.998187	0.36 (0.06‒2.29)	0.281925	0.975748	0.78 (0.53‒1.16)	0.225529	0.990011	1.08 (0.39‒2.99)	0.881252	0.974582	0.96 (0.55‒1.66)	0.87023	0.989274	1.33 (0.54‒3.26)	0.537819	0.176139
Trimethylamine N-oxide	1.10 (1.01‒1.20)	0.0285724	0.695262	1.18 (0.71‒1.98)	0.519539	0.975748	1.17 (1.06‒1.30)	0.00181087	0.264387	0.98 (0.74‒1.30)	0.886311	0.974582	1.17 (1.01‒1.34)	0.0322406	0.70555	1.03 (0.84‒1.26)	0.778235	0.29724
Umbelliferone glucuronide	1.00 (0.96‒1.04)	0.99388	0.998187	1.10 (0.84‒1.42)	0.493302	0.975748	0.99 (0.94‒1.04)	0.66682	0.990011	1.06 (0.90‒1.24)	0.512965	0.931028	0.98 (0.92‒1.05)	0.579335	0.983522	1.03 (0.91‒1.16)	0.693905	0.457391
Umbelliferone sulfate	1.01 (0.93‒1.09)	0.888645	0.998187	0.95 (0.66‒1.38)	0.803771	0.991109	1.05 (0.95‒1.15)	0.369639	0.990011	0.90 (0.70‒1.16)	0.430664	0.931028	1.06 (0.91‒1.23)	0.466657	0.941217	0.99 (0.82‒1.20)	0.935486	0.824522
Uric acid	1.00 (0.92‒1.08)	0.998187	0.998187	0.74 (0.35‒1.57)	0.431763	0.975748	1.03 (0.94‒1.13)	0.540638	0.990011	0.97 (0.74‒1.28)	0.845276	0.962986	1.00 (0.87‒1.15)	0.990713	0.998117	0.94 (0.76‒1.16)	0.56926	0.865918
Urolithin B	0.90 (0.75‒1.08)	0.260894	0.998187	0.29 (0.09‒0.92)	0.0356503	0.975748	0.91 (0.73‒1.13)	0.394129	0.990011	0.88 (0.48‒1.60)	0.675801	0.931028	0.85 (0.62‒1.18)	0.328197	0.941217	0.75 (0.47‒1.18)	0.212604	0.873525
Valine betaine	0.93 (0.79‒1.09)	0.384092	0.998187	1.56 (0.70‒3.47)	0.272904	0.975748	0.99 (0.81‒1.21)	0.888334	0.990011	0.73 (0.44‒1.22)	0.229246	0.931028	1.21 (0.89‒1.66)	0.228839	0.941217	0.96 (0.68‒1.37)	0.828752	0.090793
3-methoxybenzoic acid-4-glucuronide	1.00 (0.93‒1.08)	0.960338	0.998187	0.91 (0.61‒1.36)	0.648029	0.991109	1.02 (0.93‒1.12)	0.715181	0.990011	0.99 (0.77‒1.26)	0.922442	0.981998	1.01 (0.89‒1.16)	0.842261	0.989274	0.99 (0.82‒1.21)	0.951254	0.648053
Vanillin	0.93 (0.83‒1.06)	0.2737	0.998187	0.39 (0.16‒0.94)	0.034886	0.975748	1.00 (0.85‒1.16)	0.971274	0.990011	0.72 (0.48‒1.08)	0.113968	0.891959	0.92 (0.73‒1.16)	0.476057	0.941217	1.04 (0.78‒1.39)	0.806389	0.368984

## Sheet: Table S3
Supplementary Table S3. Correlation coefficients for the relationship between plasma concentrations of 31 metabolites and the habitual intake of selected foods and food groups in a nested prostate cancer case-control study within the EPIC cohort.
Metabolites	Fruit	Citrus fruits	Vegetables	Fruits & vegetables	Cocoa	Tea	Coffee	Legumes	Nuts	Olives	Olive oil	Cereals	White bread	Non-white bread	Bread	Whole grains	Fiber	Soy	Onion	Grapes	Red wine	Wine	Fish	Eggs	Meat	Red meat	Dairy	Soft drinks	Artificial sweeteners	Beer
3,5-dihydroxy-4-(sulfooxy)benzoic acid	.041	-.015	.045	.044	.007	.033	-.013	.006	.009	-.006	-.022	-.002	-.077**	.087***	.014	.009	.075**	.086***	.019	.021	.020	.040	.009	-.016	-.055*	-.059*	.000	.016	-.011	-.079**
3-(3'-methoxyphenyl)propanoic acid-4'-glucuronide	-.004	.000	-.019	-.009	-.084***	.015	.041	.001	-.100***	-.058*	.012	-.012	.044	-.033	.069**	-.013	.030	-.037	.040	-.027	.039	.041	.012	.048*	.086***	.098***	-.056*	-.077**	.004	.029
3-(3'-methoxyphenyl)propanoic acid-4'-sulfate	-.015	-.003	.082***	-.013	.001	-.005	.156***	-.044	.007	-.034	-.029	-.022	-.072**	.077**	.019	-.029	.012	.040	-.054*	.000	-.038	-.013	-.029	-.013	.023	.030	-.007	.017	.000	.010
N-(2-hydroxyphenyl)acetamide sulfate	-.046	-.107***	.037	-.046	.151***	-.052*	.116***	-.165***	.104***	-.082***	-.154***	.040	-.249***	.318***	.028	.017	.044	.202***	-.123***	.085***	-.161***	-.089***	-.109***	-.170***	-.177***	-.162***	.074**	.118***	-.022	-.032
2-hydroxybenzoic acid	.003	-.035	.042	.004	.050*	.017	.019	-.062*	.058*	-.079**	-.092***	-.039	-.128***	.110***	-.080***	.015	-.004	.079**	-.024	.052*	-.048*	-.019	-.045	-.095***	-.082***	-.046	.030	.053*	.019	-.101***
3,4-dihydroxybenzoic acid	.036	.053*	-.033	.033	-.008	.022	-.005	.010	.014	-.007	.021	.012	-.005	-.004	-.002	-.002	.018	.022	.006	.028	-.003	.020	.001	.006	-.027	.013	-.006	-.009	.032	-.014
2ʹ-hydroxyhippuric acid	.037	.051*	.108***	.041	-.099***	.024	-.121***	.024	-.013	.035	.080***	.024	.045	-.073**	-.002	.100***	.004	-.044	.029	-.050*	.100***	.052*	.035	-.002	-.015	-.005	-.037	-.144***	.067**	.055*
3-(3',4'-dihydroxyphenyl)propanoic acid	-.001	-.035	-.043	-.002	-.029	.005	-.019	.029	-.016	.021	-.028	-.018	.010	-.060*	-.020	-.079***	-.017	-.088***	.005	-.080***	-.009	-.016	.023	-.012	.029	.020	.026	.002	-.006	.007
3-(2-hydroxyphenyl)propionic acid	.026	.018	.018	.027	.036	-.017	.033	-.006	.064**	.029	.040	.041	-.026	.059*	.061*	.043	.077**	.055*	-.012	.062**	-.019	-.034	-.059*	-.025	-.010	-.015	.031	.002	.009	.071**
Trigonelline	-.136***	-.088***	.088***	-.134***	.089***	-.088***	.460***	-.053*	.084***	.012	-.104***	-.041	-.100***	.147***	.000	-.012	-.048*	.080***	-.045	.069**	-.078**	-.014	-.130***	-.047*	.019	.046	-.046	.078**	.009	.072**
2-hydroxyglutaric acid	-.005	.011	.060*	-.006	-.003	-.002	.016	-.075**	.009	-.068**	.014	-.009	-.042	.006	-.060*	.061*	-.056*	.007	-.044	.032	.030	.030	-.023	-.041	-.049*	-.026	-.033	-.033	-.012	.016
(R/S)-2-hydroxy-3-(4'-hydroxyphenyl)propanoic acid	-.039	-.017	.014	-.041	.004	-.060*	-.013	-.033	-.014	-.014	.004	.004	-.013	-.008	-.018	-.001	-.077**	-.001	-.044	.027	.057*	.073**	-.016	.002	-.022	-.014	-.026	-.004	-.003	-.007
cis-resveratrol 3-sulfate	-.027	.000	-.005	-.026	.022	.016	.021	.011	-.036	-.015	-.047	-.067**	-.031	-.006	-.063**	-.044	-.034	.037	-.002	-.031	-.028	-.055*	.004	-.002	.015	.001	.021	.023	.075**	-.005
4-Methylcatechol 1-sulfate	.059*	.020	-.002	.058*	-.027	.003	-.068**	.014	-.073**	-.024	-.010	-.036	.015	-.025	-.006	.005	.009	-.031	-.002	-.011	.062**	.057*	.032	.010	.019	.026	.010	-.064**	.012	-.016
Urolithin B	.010	.005	-.019	.009	-.025	-.019	.016	-.030	-.014	-.006	.006	-.016	.009	-.002	.005	-.014	.024	-.043	-.030	-.004	-.001	-.012	-.008	-.002	.035	.018	.012	.001	-.033	.017
Cyclamate	-.064**	-.034	.193***	-.055*	-.044	-.087***	-.005	.037	-.024	.028	-.016	-.091***	-.030	.039	.048*	-.038	-.023	.104***	-.011	-.052*	.000	.024	.012	.005	.099***	.020	-.073**	-.028	.441***	-.083***
3-hydroxybenzaldehyde	-.085***	-.059*	.036	-.086***	-.001	-.122***	.017	-.082***	-.059*	-.032	-.031	-.040	.012	-.028	-.016	.054*	-.128***	-.125***	-.085***	-.020	.000	-.008	-.044	-.024	.036	.068**	-.028	-.049*	-.007	.026
4-hydroxybenzaldehyde	-.084***	-.064**	.027	-.084***	.004	-.121***	.023	-.084***	-.057*	-.035	-.042	-.047*	.003	-.025	-.024	.045	-.131***	-.117***	-.083***	-.025	-.011	-.017	-.047	-.022	.027	.060*	-.021	-.045	-.009	.021
Vanillin	-.001	-.008	.025	-.001	-.003	.010	.023	.024	.005	.000	-.005	-.015	-.011	-.005	-.029	-.021	.012	.020	.019	-.008	.002	.035	.010	.001	.012	-.002	-.001	-.003	-.015	.000
Homovanillyl alcohol	.009	.010	.025	.008	-.013	.001	-.039	-.010	-.022	-.039	.026	.050*	.048*	-.026	.057*	.055*	.029	-.099***	.016	-.017	.068**	.030	.000	-.017	.046	.028	-.057*	-.059*	-.015	.055*
4-hydroxyproline	.003	.032	.023	.005	-.119***	-.006	-.053*	.096***	-.110***	.118***	.031	-.007	.139***	-.132***	.059*	-.141***	-.006	-.093***	.106***	-.094***	.046	.051*	.125***	.087***	.247***	.181***	-.082***	-.069**	.033	.011
Betaine	.016	-.013	-.027	.017	-.012	.044	-.031	.063**	.021	.030	-.005	.063**	.007	.030	.075**	-.096***	.108***	.041	.073**	-.042	-.065**	-.100***	-.030	.009	-.063**	-.078**	-.004	-.003	-.064**	-.023
Dimethylglycine	-.017	-.015	-.056*	-.015	-.103***	.092***	-.028	.129***	.000	.052*	.021	-.040	.038	-.056*	-.001	-.126***	.025	.029	.143***	-.077**	.063**	.114***	.102***	.075**	.091***	.077**	-.016	-.006	.024	-.019
Hypoxanthine	-.156***	-.127***	-.145***	-.160***	.201***	.044	.255***	-.048*	.097***	.014	-.306***	-.192***	-.206***	.146***	-.148***	-.197***	-.038	.125***	.001	-.036	-.314***	-.215***	-.127***	-.041	-.018	.015	.196***	.346***	-.060*	-.053*
Indole-3-lactic acid	-.012	-.014	-.025	-.012	.004	-.008	-.029	-.005	-.032	.015	.009	.033	.027	-.012	.044	.027	.004	-.034	-.010	.033	.035	.010	.012	.044	.037	.022	-.001	-.027	.006	.045
Indole-3-propionic acid	.189***	.097***	.004	.187***	.021	.112***	-.030	-.040	.112***	-.041	.052*	.114***	-.111***	.156***	.018	.081***	.174***	.112***	-.006	.156***	.029	.026	-.025	-.170***	-.198***	-.170***	.010	-.008	-.040	-.054*
Trimethylamine N-oxide	.033	.026	-.044	.035	-.146***	.079***	-.096***	.125***	-.075**	.017	.079***	-.073**	.047	-.108***	-.044	-.101***	.029	-.091***	.131***	-.108***	.085***	.097***	.251***	.088***	.083***	.101***	.016	-.108***	.070**	-.047
4-hydroxyproline betaine	.229***	.267***	-.013	.232***	.042	.117***	-.010	.021	.048*	.036	.022	.004	-.062**	.035	-.031	-.049*	.155***	.042	.067**	.066**	-.024	.045	.109***	-.004	-.028	-.056*	.049*	-.004	-.004	-.046
3-carboxy-4-methyl-5-propyl-2-furanpropionic acid	-.112***	-.101***	-.034	-.111***	.118***	.067**	.114***	.005	.061*	-.004	-.180***	-.199***	-.194***	.110***	-.166***	-.163***	-.043	.087***	.000	-.056*	-.187***	-.087***	.131***	-.070**	-.046	-.041	.142***	.204***	.016	-.091***
S-allylcysteine	.004	.009	-.132***	.001	-.050*	.104***	-.036	.116***	-.035	.059*	.006	-.031	.003	-.038	-.035	-.153***	.044	-.043	.154***	-.076**	-.045	-.023	.120***	.045	.001	-.039	.011	.005	.004	-.050*
6-amino-5-(N-methylformylamino)-1-methyluracil	-.004	-.021	.043	-.002	-.011	-.044	-.057*	.005	-.060*	.011	.072**	.057*	.064**	-.057*	.047	.076**	-.008	-.080***	-.011	-.007	.060*	.026	.004	.026	.035	.041	-.032	-.049*	-.025	.104***
Statistical significance is denoted as follows: *, P < 0.05; **, P < 0.001; ***, P < 0.001.
